# Supplementary material for: A Phosphonate Natural Product Made by Pantoea ananatis is Necessary and Sufficient for the Hallmark Lesions of Onion Center Rot
Source: mBio. 2021 Feb 2;12(1):e03402-20. doi: 10.1128/mBio.03402-20 (PMC7858074; doi:10.1128/mBio.03402-20)
Supplement: DATA SET S1 [file mBio.03402-20-sd001.xlsx]

## Sheet: Suppl. Dataset 1
Supplementary Dataset 1 | Phosphonate-related gene clusters associated with various pathogenic and non-pathogenic P. ananatis strains.
Strain (sorted alphabetcally)	Isolation host/environment	Associated with plant Pathogenicity	Causes onion center rot disease	Hvr BGC *	Pgb BGC *	Putative phosphonate BGC-A *	Putative phosphonate BGC-B *	C-P lyase pathway **	Genome completion level	Strain Reference # (see tab below)	# pepM per strain
P. ananatis 97-1	onion	Y	Y	+	-	-	-	+	complete	2	1
P. ananatis AJ13355	soil	n/a	nt	-	-	+	-	+	complete	3	1
P. ananatis AMG521	rice	Ng	nt	-	-	-	-	+	scaffold	4	0
P. ananatis ARC272	rice	n/a	nt	-	-	-	-	+	contig	1	0
P. ananatis ARC310	rice	n/a	nt	-	-	-	-	+	contig	1	0
P. ananatis ARC311	rice	n/a	nt	-	-	-	-	+	contig	1	0
P. ananatis (stewartii) B-133 ***	fungus	N	N	-	-	-	-	+	scaffold	this study	0
P. ananatis B-14773 ***	fungus	N	N	-	-	-	-	+	scaffold	this study	0
P. ananatis B1-9	onion	Ng	N	-	-	+	-	+	scaffold	5	1
P. ananatis B7	maize	n/a	nt	+	-	-	-	+	contig	6	1
P. ananatis BAV 3296	rain-isolated	n/a	nt	-	-	-	-	+	contig	7	0
P. ananatis BD442	maize	Y	N	-	-	-	+	+	contig	8	1
P. ananatis BRT175	strawberry	n/a	nt	-	-	-	-	+	scaffold	9	0
P. ananatis CFH 7-1	cotton	Y	nt	-	-	-	-	+	contig	10	0
P. ananatis DAR 76143	rice	Y	nt	+	-	+	-	+	contig	n/a	2
P. ananatis DE0584	soil	n/a	nt	-	-	-	-	+	scaffold	n/a	0
P. ananatis DZ-12	maize	Y	nt	+	-	-	-	+	scaffold	11	1
P. ananatis F-C2	acid mine drainage	n/a	nt	+	-	-	-	+	contig	n/a	1
P. ananatis FDAARGOS_680	clinical	n/a	nt	-	-	-	-	+	complete	12	0
P. ananatis LMG 20103	Eucalyptus	Y	Y	+	-	-	-	+	complete	13	1
P. ananatis LMG 2665	pinneapple	Y	Y	+	-	-	-	+	scaffold	14	1
P. ananatis LMG 5342	clinical	Y	Y	+	+	-	-	+	complete	15	2
P. ananatis M232A	maize	n/a	nt	+	-	-	-	+	contig	6	1
P. ananatis MMB-1	soil	n/a	nt	+	+	-	-	+	contig	n/a	2
P. ananatis MR5	groundnut plant	n/ae	nt	-	-	-	-	+	contig	16	0
P. ananatis NFIX48	n/a	n/a	nt	+	-	-	-	+	scaffold	n/a	1
P. ananatis NFR11	n/a	n/a	nt	+	+	-	-	+	scaffold	n/a	2
P. ananatis NN08200	sugarcane	n/ae	nt	-	-	-	-	+	complete	n/a	0
P. ananatis NS296	rice seed	n/ae	nt	-	-	-	-	+	contig	17	0
P. ananatis NS303	rice seed	n/ae	nt	-	-	-	-	+	contig	17	0
P. ananatis NS311	rice seed	n/ae	nt	-	-	-	-	+	contig	17	0
P. ananatis PA13	rice	Y	Y	+	-	+	-	+	complete	18	2
P. ananatis PA4	onion seed	Y	Y	-	-	-	-	+	contig	8	0
P. ananatis PaMB1	n/a	Y	nt	-	-	+	-	+	scaffold	n/a	1
P. ananatis PANS 01-2	onion	Y	Y	+	-	-	-	+	contig	2	1
P. ananatis PANS 02-01	n/a	n/a	nt	+	-	+	-	+	scaffold	n/a	2
P. ananatis PANS 04-2	thrips	N	N	+	-	+	-	+	contig	2	2
P. ananatis PANS 200-1	herb	N	N	-	-	-	-	+	scaffold	2	0
P. ananatis PANS 99-23	grass	N	N	-	-	-	-	+	contig	2	0
P. ananatis PANS 99-3	onion	Y	Y	+	-	-	-	+	contig	2	1
P. ananatis PANS 99-36	coffee plant	N	N	-	-	-	-	+	contig	2	0
P. ananatis PNA 06-1	onion	Y	Y	+	-	-	-	+	contig	2	1
P. ananatis PNA 07-1	onion	Y	Y	+	-	-	-	+	scaffold	2	1
P. ananatis PNA 07-10	onion	N	N	+	-	-	-	+	scaffold	2	1
P. ananatis PNA 11-1	onion	N	N	-	-	-	-	+	scaffold	2	0
P. ananatis PNA 14-1	onion	Y	Y	-	-	-	-	+	contig	2	0
P. ananatis PNA 15-1	onion	Y	Y	+	-	-	-	+	contig	2	1
P. ananatis PNA 200-3	onion seed	Y	Y	+	-	-	-	+	contig	2	1
P. ananatis PNA 200-7	onion seed	N	N	+	-	-	-	+	scaffold	2	1
P. ananatis PNA 86-1	soil	n/a	nt	-	-	-	-	+	scaffold	n/a	0
P. ananatis PNA 98-11	onion	Y	Y	+	-	-	-	+	scaffold	2	1
P. ananatis PNA 99-7	onion	N	N	-	-	-	-	+	contig	2	0
P. ananatis R100	rice seed	n/a	nt	+	-	-	-	+	complete	19	1
P. ananatis RSA47	rice seed	n/ae	nt	-	-	-	-	+	contig	17	0
P. ananatis S6	corn seed	n/ag	nt	-	-	-	-	+	contig	20	0
P. ananatis S7	corn seed	Y	nt	+	-	-	-	+	contig	20	1
P. ananatis S8	corn seed	n/ag	nt	-	-	-	-	+	contig	20	0
P. ananatis Sd-1	rice seed	n/a	nt	-	-	-	-	+	scaffold	21	0
P. ananatis SGAir0210	tropical air	n/a	nt	-	-	-	-	+	chromosome	22	0
P. ananatis strain 1.38	rice	Ng	nt	-	-	-	-	+	contig	23	0
P. ananatis SUPP2219 ^	rice	Y	Y	+	n/a	-	-	n/a	locus	n/a	1
P. ananatis UBA12293	metagenome	n/a	nt	-	-	-	-	+	scaffold	24	0
P. ananatis Weeds_Lee_18a	tomato and pepper phyllosphere metagenome	Y	nt	-	-	-	-	+	contig	25	0
P. ananatis YJ76	rice	n/ae	nt	-	-	+	-	+	complete	26	1
Pantoea sp. AG702	rice	n/a	nt	+	-	-	-	+	scaffold	n/a	1
red text = strains with exceptions to the correlation between hvr and pathogenicity
n/a = data not available
nt = not tested
g = strains that show ability to promote plant growth based on data from the associated reference
e = strains that exhibit an endophytic lifestyle based on data from associated reference
^ deposited as only a virulence determing genetic locus not full genome
* locus identified based on presence of pepM gene and the associated genomic region referenced to P. ananatis LMG 5342 hvr gene cluster
** locus identified based on presence of phnJ gene
*** denotes strains that were sequenced in this study (see Materials and Methods)				Hvr BGC	Pgb BGC	Putative phosphonate BGC-A	Putative phosphonate BGC-B	C-P lyase pathway
			Total positive strains	28	3	8	1	64
			% of total strains	0.430769	0.0461538	0.123077	0.0153846	0.984615
			Total # strains with at least 1 pepM	33
			% of strains with pepM	0.507692
			# strains with one pepM	26
			# strains with two pepM	7

## Sheet: Strain References
Reference number	Citation
1	Kini K, Lefeuvre P, Poulin L, Silue D & Koebnik R. Genome resources of three West African strains of Pantoea ananatis causing bacterial blight and grain discoloration of rice. Phytopathology 110, 1500-1502 (2020).
2	Stice SP, Stumpf SD, Gitaitis RD, Kvitko BH & Dutta B. Pantoea ananatis genetic diversity analysis reveals limited genomic diversity as well as accessory genes correlated with onion pathogenicity. Front Microbiol 9, 184 (2018).
3	Hara Y et al. The complete genome sequence of Pantoea ananatis AJ13355, an organism with great biotechnological potential. Appl Microbiol Biotechnol 93, 331-341 (2012).
4	Megias E, Megias M, Ollero FJ & Hungria M. Draft genome sequence of Pantoea ananatis strain AMG521, a rice plant growth-promoting bacterial endophyte isolated from the Guadalquivir Marshes in Southern Spain. Genome Announc 4, e01681 (2016).
5	Kim HJ et al. Draft genome sequence of Pantoea ananatis B1-9, a nonpathogenic plant growth-promoting bacterium. J Bacteriol 194, 729 (2012).
6	Nadarasah G & Stavrinides J. Quantitative evalution of the host-colonizing capabilities of the enteric bacterium Pantoea using plant and insect hosts. Microbiology 160, 602-615 (2014).
7	Llontop ME et al. Exploring rain as source of biological control agents for fire blight on apple. Front Microbiol 11, 1-16 (2020).
8	Weller-Stuart T et al. Draft genome sequences of the onion center rot pathogen Pantoea ananatis PA4 and maize brown stalk rot pathogen P. ananatis BD442. Genome Announc 2, e00750-00714 (2014).
9	Smith DD, Kirzinger MW & Stavrinides J. Draft genome sequence of the antibiotic-producing epiphytic isolate Pantoea ananatis BRT175. Genome Announc 1, e00902-e00913 (2013).
10	Medrano EG & Bell AA. Genome sequence of Pantoea ananatis strain CFH 7-1, which is associated with a vector-borne cotton fruit disease. Genome Announc 3, e01029 (2015).
11	Zhao X et al. Exploring the pathogenic function of an endogenous plasmid of Pantoea ananatis by a simple and efficient plasmid elimination strategy. PREPRINT (Version 2) available at Research Square [https://doi.org/10.21203/rs.2.11201/v2] PPR128587 (2019).
12	Sichtig H et al. FDA-ARGOS is a database with public quality-controlled reference genomes for diagnostic use and regulatory science. Nat Commun 10, 3313 (2019).
13	De Maayer P et al. Genome sequence of Pantoea ananatis LMG20103, the causative agent of Eucalyptus blight and dieback. J Bacteriol 192, 2936-2937 (2010).
14	Serrano FB. Bacterial fruitlet brown-rot of Pineapple in the Philippines. Philipp J Sci 36, 271-305 (1928).
15	De Maayer P et al. Complete genome sequence of clinical isolate Pantoea ananatis LMG 5342. J Bacteriol 194, 1615-1616 (2012).
16	Akbari DL, Golkiya BA & Bhadania RA. Draft genome sequence of the endophytic bacterium Pantoea ananatis MR5 isolated from Cenchrus biflorus-A drought tolerant plant. J Pure Appl Microbiol 9, 2671 (2015).
17	Midha S et al. Genomic resource of rice seed associated bacteria. Front Microbiol 6, 1551 (2016).
18	Choi O, Lim JY, Seo YS, Hwang I & Kim J. Complete genome sequence of the rice pathogen Pantoea ananatis strain PA13. J Bacteriol 194, 531 (2012).
19	Wu L et al. Whole genome sequence of Pantoea ananatis R100, an antagonistic bacterium isolated from rice seed. J Biotechnol 225, 1-2 (2016).
20	Sheibani-Tezerji R et al. The genomes of closely related Pantoea ananatis maize seed endophytes having different effects on the host plant differ in secretion system genes and mobile genetic elements. Front Microbiol 6, 440 (2015).
21	Ma J et al. Genomic and secretomic insight into lignocellulolytic system of an endophytic bacterium Pantoea ananatis Sd-1. Biotechnol Biofuels 9, 25 (2016).
22	Luhung I et al. Genome sequence of Pantoea ananatis SGAir0210, isolated from outdoor air in Singapore. Genome Announc 6, e00643-00618 (2018).
23	Megias E et al. Draft genome sequence of Pantoea ananatis strain 1.38, a bacterium isolated from the rhizosphere of Oryza sativa var. puntal that shows biotechnological potential as an inoculant. Genome Announc 6, e01547 (2018).
24	Parks DH et al. A standardized bacterial taxonomy based on genome phylogeny substantially revises the tree of life. Nat Biotechnol 36, 996-1004 (2018).
25	Newberry E, Bhandari R, Kemble J, Sikora E & Potnis N. Genome-resolved metagenomics to study co-occurance patterns and intraspecific heterogeneity among plant pathogen metapopulations. Environ Microbiol 22, 2693-2708 (2020).
26	Zheng J, Yu J, Jia M, Zheng L & Feng Y. Indole enhances the survival of Pantoea ananatis YJ76 in face of starvation conditions. J Basic Microbiol 57, 633-639 (2017).
